# Supplementary material for: Prediction of cold chain loading environment for agricultural products based on K-medoids-LSTM-XGBoost ensemble model
Source: PeerJ Comput Sci. 2024 Dec 23;10:e2510. doi: 10.7717/peerj-cs.2510 (PMC11784797; doi:10.7717/peerj-cs.2510)
Supplement: Supplemental Information 1 [file peerj-cs-10-2510-s001.py]

import matplotlib.pyplot as plt
import numpy as np
import pandas as pd


data = pd.read_excel('温湿度数据卸货（1500）V2.xlsx')
data = data.values
    # print(data.head())
"""
train1 = data[:1500, 7:8]
train2 = data[:1500, 8:9]
train3 = data[:1500, 9:10]
train4 = data[:1500, 10:11]
#train5 = data[:1500, 13:14]
"""


train1 = data[:1002, 12:13]
#train2 = data[:1500, 2:3]
#train3 = data[:1500, 3:4]
#train4 = data[:1500, 4:5]


print(train1)
test1 = data[:1002, 0:1]

X=np.linspace(0,10,100)  # X轴坐标数据
Y =X*X                   # Y轴坐标数据
# plt.plot(X,Y,lable="$sin(X)$",color="red",linewidth=2)

plt.figure(figsize=(10,6))  # 定义图的大小
plt.xlabel("Time(Min)")     # X轴标签
plt.ylabel("Temperature(°Celsius)")        # Y轴坐标标签
plt.xlim(-100, 1099)
plt.ylim(-30,35)

plt.xticks(fontsize=15)
plt.yticks(fontsize=15)

plt.title("Room temperature 28 degrees", fontdict={'weight':'normal','size': 18})      #  曲线图的标题

plt.plot(test1,train1,color='red', label='Temperature1')            # 绘制曲线图
#plt.plot(test1,train2,color='green', label='Temperature2')            # 绘制曲线图
#plt.plot(test1,train3,color='blue', label='Temperature3')            # 绘制曲线图
#plt.plot(test1,train4,color='yellow', label='Temperature4') # 绘制曲线图


#plt.legend(bbox_to_anchor=(1.,0), loc="center left", borderaxespad=0)
#在ipython的交互环境中需要这句话才能显示出来
plt.rcParams.update({'font.size': 15})
plt.legend(loc='lower right') #lower right
plt.show()
