# Supplementary material for: Prediction of cold chain loading environment for agricultural products based on K-medoids-LSTM-XGBoost ensemble model
Source: PeerJ Comput Sci. 2024 Dec 23;10:e2510. doi: 10.7717/peerj-cs.2510 (PMC11784797; doi:10.7717/peerj-cs.2510)
Supplement: Supplemental Information 3 [file peerj-cs-10-2510-s003.py]

import tensorflow as tf
from tensorflow import keras
from tensorflow.keras import layers
import matplotlib.pyplot as plt
import numpy as np
import pandas as pd
from sklearn.preprocessing import MinMaxScaler
from tensorflow.keras.models import Sequential
from tensorflow.keras.layers import LSTM, Dense, GRU, TimeDistributed, RepeatVector, Dropout
from sklearn.metrics import mean_squared_error
from sklearn.metrics import mean_absolute_error
from sklearn_extra.cluster import KMedoids
from sklearn.metrics import r2_score

plt.rcParams['font.sans-serif'] = ['SimHei'] #显示中文
plt.rcParams['axes.unicode_minus']=False #用来正常显示负号

import random

random.seed(8)

def ronhe (X1,X2):
    X1 = X1
    X2 = X2
    centroids1 = []
    centroids2 = []

    for _ in range(X1.shape[0]):
        # print(_)
        X = X1[_:_ + 1]  # .values
        # print(X)
        X = np.array(X)
        X = X.reshape(-1, 1)
        model1 = KMedoids(n_clusters=1, random_state=0).fit(X)  # n_clusters 簇的个数
        cluster_labels = model1.predict(X)
        clusters, counts = np.unique(cluster_labels[cluster_labels >= 0], return_counts=True)
        centroids = np.array(model1.cluster_centers_)
        centroids1.append(centroids)

    for _ in range(X2.shape[0]):
        # print(_)
        X = X2[_:_ + 1]  # .values
        # print(X)
        X = np.array(X)
        X = X.reshape(-1, 1)
        model1 = KMedoids(n_clusters=1, random_state=0).fit(X)  # n_clusters 簇的个数
        cluster_labels = model1.predict(X)
        clusters, counts = np.unique(cluster_labels[cluster_labels >= 0], return_counts=True)
        centroids = np.array(model1.cluster_centers_)
        centroids2.append(centroids)
    print(len(centroids1))
    print("For centroids", centroids1)
    print(centroids1[0])

    centroids1 = np.array(centroids1)
    centroids2 = np.array(centroids2)
    centroids1 = centroids1.reshape((centroids1.shape[0], 1))
    centroids2 = centroids2.reshape((centroids2.shape[0], 1))
    return  centroids1, centroids2


def sliding_window(train, sw_width=30, n_out=15, in_start=0):
    '''
    该函数实现窗口宽度为7、滑动步长为1的滑动窗口截取序列数据
    '''
    # data = train.reshape((train.shape[0] * train.shape[1], train.shape[2]))  # 将以周为单位的样本展平为以天为单位的序列
    data = train
    X, y = [], []

    for _ in range(len(data)):
        in_end = in_start + sw_width
        out_end = in_end + n_out

        # 保证截取样本完整，最大元素索引不超过原序列索引，则截取数据；否则丢弃该样本
        if out_end < len(data):
            # 训练数据以滑动步长1截取
            train_seq = data[in_start:in_end, 0]
            train_seq = train_seq.reshape((len(train_seq), 1))
            X.append(train_seq)
            y.append(data[in_end:out_end, 0])
        in_start += 1

    return np.array(X), np.array(y)


def forecast(model, pred_seq, sw_width, test_x):
    # 该函数实现对输入数据的预测
    input_x = test_x
    input_x = test_x.reshape((test_x.shape[0], test_x.shape[1], 1))
    yhat = model.predict(input_x, verbose=0)
    # print(yhat)
    return yhat


def gru_model(train, sw_width, in_start=0, verbose_set=1, epochs_num=25, batch_size_set=int(2.36195150e+01)):
    '''
    该函数定义 Encoder-Decoder LSTM 模型
    '''
    train_x, train_y = sliding_window(train, sw_width, in_start=0)


    # n_timesteps, n_features, n_outputs = train_x.shape[1], train_x.shape[2], train_y.shape[1]
    n_timesteps, n_features, n_outputs = 30, 1, 15

    train_y = train_y.reshape((train_y.shape[0], train_y.shape[1], 1))
    print(train_y.shape)


    model = Sequential()
    model.add(GRU(int(1.49415566e+02), activation='relu', input_shape=(n_timesteps, n_features),  kernel_regularizer=keras.regularizers.l2(0.01)))
    model.add(Dropout(round(1.13397877e-01)))
    model.add(RepeatVector(n_outputs))
    #model.add(RepeatVector(n_outputs))
    model.add(GRU(int(1.49415566e+02), activation='relu', return_sequences=True, kernel_regularizer=keras.regularizers.l2(0.01)))
    model.add(Dropout(round(1.13397877e-01)))
    #model.add(RepeatVector(n_outputs))
    #model.add(GRU(200, activation='relu', return_sequences=True))
    #model.add(Dropout(0.5))
    #model.add(RepeatVector(n_outputs))
    model.add(TimeDistributed(Dense(100, activation='relu', kernel_initializer='random_normal', kernel_regularizer=keras.regularizers.l2(0.01))))
    #model.add(Dropout(0.5))
    #model.add(RepeatVector(15))
    model.add(TimeDistributed(Dense(1)))
    #model.add(TimeDistributed(Dense(100, activation='relu')))
    #model.add(TimeDistributed(Dense(1)))

    model.compile(loss='mse', optimizer='adam', metrics=['accuracy'])
    print(model.summary())

    model.fit(train_x, train_y,
              epochs=epochs_num, batch_size=batch_size_set, verbose=verbose_set)
    return model


if __name__ == '__main__':
    data = pd.read_excel('温湿度数据卸货（1500）V2.xlsx')
    data = data.values
    #print(data.head())
    X1 = data[:1500, 1:5]
    X2 = data[:1500, 7:11]
    data1, data2 = ronhe(X1, X2)
    sc = MinMaxScaler(feature_range=(0, 1))

    train = data1 + data2
    test = data[:1003, 12:13]
    test1 = test[30:-1]
    train = sc.fit_transform(train)
    test = sc.transform(test)

    y_test1 = test[30:-1]
    x = data[:1004 - 32, 0:1]
    #test1 = data[1108:1492 - 1, 1:2]
    train = train.astype(np.float32)
    test = test.astype(np.float32)

    print(train)
    sw_width = 30
    in_start = 0

    epochs_num = 30
    batch_size_set = 8
    verbose_set = 1
    pred_seq = 15
    test_x, test_y = sliding_window(test, sw_width, in_start=0)
    # test_x = test_x.reshape((test_x.shape[0], test_x.shape[1], 1))
    model = gru_model(train, sw_width, in_start, verbose_set=0, epochs_num=20, batch_size_set=8)
    yhat1 = forecast(model, pred_seq, sw_width, test_x)
    yhat1 = yhat1.reshape((yhat1.shape[0], yhat1.shape[1] * 1))
    print(yhat1)
    print("11111111111111111111")
    print(yhat1.shape)
    a = yhat1[:1, :]  # 选取预测第一行
    # a = a.values
    a = a.reshape(a.shape[1], a.shape[0] * 1)  # 转换，让其变成单行单列
    print(a.shape)
    # a = a.reshape()
    y = []

    y = yhat1[1:, -1:]  # 选取第一行以外的行，再选取其的最后一列，作为预测答案
    for _ in range(pred_seq):
        y = np.insert(y, 0, a[_])  # 从第0个开始的插入a[_]里的数据,到y里面

    for _ in range(int(pred_seq / 2)):
        c = y[_]
        y[_] = y[pred_seq - 1 - _]
        y[pred_seq - 1 - _] = c

    print(y)
    print(y.shape)
    print(yhat1.shape)

    y = y.reshape(y.shape[0], 1)
    y = sc.inverse_transform(y)

    mes =r2_score(test1, y)
    mas = mean_absolute_error(test1, y)
    rmes = mean_squared_error(test1, y) ** 0.5

    print(mes,mas,rmes)

    plt.figure(figsize=(8, 6))  # 定义图的大小
    # plt.xlabel("Time")     # X轴标签
    # plt.ylabel("Temperature")        # Y轴坐标标签
    # plt.xlim(-100, 1599)
    plt.ylim(-30, 40)

    plt.plot(x, test1, color='red', label='Real')
    # plt.plot(x, yhat3, color='blue', label='融合曲线')
    plt.plot(x, y, color='green', label='GRU')
    # plt.plot(x, yhat2, color='pink', label='xgboost')
    plt.title(' GRU Regressor ', fontdict={'weight':'normal','size': 18})
    plt.xlabel('Time(Min)', fontdict={'weight':'normal','size': 15})
    plt.ylabel('Temperature(°Celsius)', fontdict={'weight':'normal','size': 15})

    plt.xticks(fontsize=15)
    plt.yticks(fontsize=15)

    plt.rcParams.update({'font.size': 15})


    plt.legend(loc='lower left')
    plt.show()
