# Supplementary material for: Prediction of cold chain loading environment for agricultural products based on K-medoids-LSTM-XGBoost ensemble model
Source: PeerJ Comput Sci. 2024 Dec 23;10:e2510. doi: 10.7717/peerj-cs.2510 (PMC11784797; doi:10.7717/peerj-cs.2510)
Supplement: Supplemental Information 4 [file peerj-cs-10-2510-s004.py]

import csv
import math
import os
import random
import time
import matplotlib.pyplot as plt
import numpy as np
import pandas as pd
#from keras.layers.core import Dense, Dropout
#from keras.layers.recurrent import LSTM
from sklearn.metrics import mean_squared_error
from sklearn.metrics import mean_absolute_error
from tensorflow.keras.models import Sequential
from sklearn import preprocessing
from sklearn.preprocessing import MinMaxScaler
from tensorflow.keras.layers import LSTM, Dense, TimeDistributed, RepeatVector, Dropout
from sklearn_extra.cluster import KMedoids
import xgboost as xgb

import matplotlib.pyplot as plt
plt.rcParams['font.sans-serif'] = ['SimHei'] #显示中文
plt.rcParams['axes.unicode_minus']=False #用来正常显示负号


from pso2 import PSO


def ronhe (X1,X2):
    X1 = X1
    X2 = X2
    centroids1 = []
    centroids2 = []

    for _ in range(X1.shape[0]):
        # print(_)
        X = X1[_:_ + 1]  # .values
        # print(X)
        X = np.array(X)
        X = X.reshape(-1, 1)
        model1 = KMedoids(n_clusters=1, random_state=0).fit(X)  # n_clusters 簇的个数
        cluster_labels = model1.predict(X)
        clusters, counts = np.unique(cluster_labels[cluster_labels >= 0], return_counts=True)
        centroids = np.array(model1.cluster_centers_)
        centroids1.append(centroids)

    for _ in range(X2.shape[0]):
        # print(_)
        X = X2[_:_ + 1]  # .values
        # print(X)
        X = np.array(X)
        X = X.reshape(-1, 1)
        model1 = KMedoids(n_clusters=1, random_state=0).fit(X)  # n_clusters 簇的个数
        cluster_labels = model1.predict(X)
        clusters, counts = np.unique(cluster_labels[cluster_labels >= 0], return_counts=True)
        centroids = np.array(model1.cluster_centers_)
        centroids2.append(centroids)
    print(len(centroids1))
    print("For centroids", centroids1)
    print(centroids1[0])

    centroids1 = np.array(centroids1)
    centroids2 = np.array(centroids2)
    centroids1 = centroids1.reshape((centroids1.shape[0], 1))
    centroids2 = centroids2.reshape((centroids2.shape[0], 1))
    return  centroids1, centroids2


def sliding_window(train, sw_width=30, n_out=15, in_start=0):
    '''
    该函数实现窗口宽度为7、滑动步长为1的滑动窗口截取序列数据
    '''
    # data = train.reshape((train.shape[0] * train.shape[1], train.shape[2]))  # 将以周为单位的样本展平为以天为单位的序列
    data = train
    X, y = [], []

    for _ in range(len(data)):
        in_end = in_start + sw_width
        out_end = in_end + n_out

        # 保证截取样本完整，最大元素索引不超过原序列索引，则截取数据；否则丢弃该样本
        if out_end < len(data):
            # 训练数据以滑动步长1截取
            train_seq = data[in_start:in_end, 0]
            train_seq = train_seq.reshape((len(train_seq), 1))
            X.append(train_seq)
            y.append(data[in_end:out_end, 0])
        in_start += 1

    return np.array(X), np.array(y)


data = pd.read_excel('温湿度数据卸货（1500）V2.xlsx')
data = data.values
    #x = data[:1500, 0:1]
X1 = data[:1500, 1:5]
X2 = data[:1500, 7:11]
data1, data2=ronhe(X1, X2)
print('!!!!!!!!!!!!!!!!!!!!!!!!!!!!!!!!!!!!!!!!!!!')
print(data1)
    #print("))))))))))))))))")
    #print(data1)
sc = MinMaxScaler(feature_range=(0,1))

train = data1+data2
test = data[:1002, 12:13]
test3 = test[30:-1]
print('1111122222444444')
print(test3)
train = sc.fit_transform(train)
test = sc.transform(test)
X_train, y_train = sliding_window(train, sw_width=30, in_start=0)
X_test, y_test = sliding_window(test, sw_width=30, in_start=0)
#y_test1 = data1[1080:1500 - 1, 0:1]

y_test1 = test[30:-1]

def tiaozheng(yhat1):
    pred_seq = 15
    yhat1 = yhat1.reshape((yhat1.shape[0], yhat1.shape[1] * 1))
    print(yhat1)
    a = yhat1[:1, :]  # 选取预测第一行
    # a = a.values
    a = a.reshape(a.shape[1], a.shape[0] * 1)  # 转换，让其变成单行单列
    print(a.shape)
    # a = a.reshape()
    y = []

    y = yhat1[1:, -1:]  # 选取第一行以外的行，再选取其的最后一列，作为预测答案
    for _ in range(pred_seq):
        y = np.insert(y, 0, a[_])  # 从第0个开始的插入a[_]里的数据,到y里面

    for _ in range(int(pred_seq / 2)):
        c = y[_]
        y[_] = y[pred_seq - 1 - _]
        y[pred_seq - 1 - _] = c

    y = y.reshape(y.shape[0], 1)
    y = sc.inverse_transform(y)
    return y


def model_test_score(model, X_test, y_test):
    y_hat = model.predict(X_test)
    y_hat = tiaozheng(y_hat)
    print()
    y_test = y_test.reshape(len(y_test), 1)
    temp = pd.DataFrame(y_hat)
    temp['yhat'] = y_hat
    temp['y'] = y_test
    # print(temp.shape)
    temp_rmse = np.sqrt(mean_squared_error(temp.y, temp.yhat))
    temp_mae = mean_absolute_error(temp.y, temp.yhat)
    print('test RMSE: %.6f' % temp_rmse)
    print('test MAE: %.6f' % temp_mae)
    return temp_rmse, temp_mae

def model_score(model, X_train, y_train):
    trainScore = model.evaluate(X_train, y_train, verbose=0)
    print('Train Score: %.6f MSE (%.6f RMSE)' % (trainScore[0], math.sqrt(trainScore[0])))
    return trainScore[0]


def writeOneCsv(relate_record, src):
    with open(src, 'a', newline='\n') as csvFile:
        writer = csv.writer(csvFile)
        writer.writerow(relate_record)


def build_model(neurons, d):
    n_timesteps, n_features, n_outputs = 30, 1, 15
    model = Sequential()
    model.add(LSTM(neurons, activation='relu',
                   input_shape=(n_timesteps, n_features)))
    model.add(Dropout(d))
    model.add(RepeatVector(n_outputs))
    model.add(LSTM(neurons, activation='relu', return_sequences=True))
    model.add(Dropout(d))
    model.add(TimeDistributed(Dense(100, activation='linear')))
    model.add(TimeDistributed(Dense(1)))

    model.compile(loss='mse', optimizer='adam', metrics=['accuracy'])
    print(model.summary())


    return model


def training_bus(X):
    neurons = int(X[0])
    dropout = round(X[1], 6)
    batch_size = int(X[2])
    model = build_model(neurons, dropout)
    print('neurons:' + str(int(X[0])) + '  dropout:' + str(dropout) + '   batch_size:' + str(batch_size))
    model.fit(
        X_train,
        y_train,
        batch_size=batch_size,
        epochs=20,
        verbose=0)
    trainScore = model_score(model, X_train, y_train)
    model_test_score(model, X_test, y_test1)

    #model.save('neurons' + str(int(X[0])) + '_dropout' + str(dropout) + '_batch_size' + str(batch_size) + '.h5')

    finish = [int(X[0]), dropout, batch_size, round(trainScore, 6)]
    model_scores.append(finish)
    writeOneCsv(finish, '模型参数效果比较.csv')
    # 训练完成后可直接加载模型
    # model_lstm = load_model('LSTM_bus_' + str(X[0]) + '_' + str(X[1]) + '_' + str(X[2]) + '_' + '.h5')
    pred = model.predict(X_test)
    pred = tiaozheng(pred)

    le = len(pred)
    print(le)
    print(pred.shape)
    y_t = y_test1.reshape(-1, 1)
    #print(y_t.shape)
    return pred, le, y_t


def function(ps, test, le):
    ss = sum(((abs(test - ps)) / test) / le)
    return ss


# (1) data size
INPUT_SIZE = 1
OUTPUT_SIZE = 1
# (2) PSO Parameters
MAX_EPISODES = 20
MAX_EP_STEPS = 20
c1 = 2
c2 = 2
w = 0.5
pN = 2  # 粒子数量

# (3) LSTM Parameters
dim = 3  # 搜索维度   (3个参数要调整)
X = np.zeros((pN, dim))  # 所有粒子的位置和速度
V = np.zeros((pN, dim))
pbest = np.zeros((pN, dim))  # 个体经历的最佳位置和全局最佳位置
gbest = np.zeros(dim)
p_fit = np.zeros(pN)  # 每个个体的历史最佳适应值
print(p_fit.shape)
print(p_fit.shape)

t1 = time.time()
model_scores = [['neuron0', 'Dropout', 'batch_size', 'trainScore']]

my_pso = PSO(popsize = 2, maxgen = 100, dim=3, popmin=-50, popmax=50, c1=2, c2=2, w1=0.5, vmax=10, vmin=3)
my_pso.init_population()    #  popsize, maxgen, dim, popmin, popmax, c1, c2, w1, vmax, vmin
#fitness = my_pso.iterator()
fitness = my_pso.iter_optimize()
print(fitness)

'''
神经网络第一层神经元个数,dropout比率,batch_size '''
UP = [200, 0.14, 32]
DOWN = [100, 0.05, 16]

fag =0 #  标签
# (4) 开始搜索
for i_episode in range(MAX_EPISODES):
    """初始化s"""
    random.seed(8)
    fit = -1e5  # 全局最佳适应值
    # 初始粒子适应度计算
    print("计算初始全局最优")
    for i in range(pN):
        for j in range(dim):
            V[i][j] = random.uniform(0, 1)
            if j == 1:
                X[i][j] = random.uniform(DOWN[j], UP[j])
            else:
                X[i][j] = round(random.randint(DOWN[j], UP[j]), 0)
        pbest[i] = X[i]
        le, pred, y_t = training_bus(X[i])
        NN = 1
        tmp = function(pred, y_t, le)
        p_fit[i] = tmp
        if tmp > fit:
            fit = tmp
            gbest = X[i]
    print("初始全局最优参数：{:}".format(gbest))

    fitness = []  # 适应度函数
    for j in range(MAX_EP_STEPS):
        fit2 = []
        plt.title("第{}次迭代".format(i_episode))
        for i in range(pN):
            le, pred, y_t = training_bus(X[i])
            temp = function(pred, y_t, le)
            fit2.append(temp / 1000)
            if temp > p_fit[i]:  # 更新个体最优
                p_fit[i] = temp
                pbest[i] = X[i]
                if p_fit[i] > fit:  # 更新全局最优
                    gbest = X[i]
                    fit = p_fit[i]
        print("搜索步数：{:}".format(j))
        print("个体最优参数：{:}".format(pbest))
        print("全局最优参数：{:}".format(gbest))


        for i in range(pN):
            V[i] = w * V[i] + c1 * random.uniform(0, 1) * (pbest[i] - X[i]) + c2 * random.uniform(0, 1) * (gbest - X[i])
            ww = 1
            for k in range(dim):
                if DOWN[k] < X[i][k] + V[i][k] < UP[k]:
                    continue
                else:
                    ww = 0
            X[i] = X[i] + V[i] * ww

        fitness.append(fit)

print('Running time: ', time.time() - t1)


def writeCsv(relate_record, src):
    import csv
    with open(src, 'w', newline='\n') as csvFile:
        writer = csv.writer(csvFile)
        for row in relate_record:
            try:
                writer.writerow(row)
            except Exception as e:
                print(e)
                print(row)
                # writeCsvUTF8(relate_record,bus)


writeCsv(model_scores, 'model_scores.csv')

a,b,c = training_bus(gbest)
y = a
#y = y.reshape(y.shape[0], 1)
#y = sc.inverse_transform(y)


print(fitness)
x = data[:1003 - 32, 0:1]

print(y)

print(gbest)

# 画图
plt.plot(x, test3, color='red', label='real')
# plt.plot(x, yhat3, color='blue', label='融合曲线')
plt.plot(x, y, color='green', label='lstm')
# plt.plot(x, yhat2, color='pink', label='xgboost')
plt.title('LSTM Regressor')
plt.xlabel('Time')
plt.ylabel('Temperature')
plt.legend(loc='lower left')
plt.show()
