# Supplementary material for: Prediction of cold chain loading environment for agricultural products based on K-medoids-LSTM-XGBoost ensemble model
Source: PeerJ Comput Sci. 2024 Dec 23;10:e2510. doi: 10.7717/peerj-cs.2510 (PMC11784797; doi:10.7717/peerj-cs.2510)
Supplement: Supplemental Information 6 [file peerj-cs-10-2510-s006.py]

from sklearn.metrics import mean_absolute_error
import matplotlib.pyplot as plt
from sklearn_extra.cluster import KMedoids
from sklearn.model_selection import RandomizedSearchCV
import xgboost as xgb
from sklearn.preprocessing import MinMaxScaler
plt.rcParams['font.sans-serif'] = ['SimHei']
plt.rcParams['axes.unicode_minus'] = False
from sklearn.metrics import r2_score


from xgboost.sklearn import XGBRegressor
# from keras.datasets import boston_housing
from sklearn.multioutput import MultiOutputRegressor

import numpy as np
import pandas as pd

# 设置中文显示
plt.rcParams['font.sans-serif'] = ['Microsoft JhengHei']
plt.rcParams['axes.unicode_minus'] = False


def ronhe (X1,X2):
    X1 = X1
    X2 = X2
    centroids1 = []
    centroids2 = []

    for _ in range(X1.shape[0]):
        # print(_)
        X = X1[_:_ + 1]  # .values
        # print(X)
        X = np.array(X)
        X = X.reshape(-1, 1)
        model1 = KMedoids(n_clusters=1, random_state=0).fit(X)  # n_clusters 簇的个数
        cluster_labels = model1.predict(X)
        clusters, counts = np.unique(cluster_labels[cluster_labels >= 0], return_counts=True)
        centroids = np.array(model1.cluster_centers_)
        centroids1.append(centroids)

    for _ in range(X2.shape[0]):
        # print(_)
        X = X2[_:_ + 1]  # .values
        # print(X)
        X = np.array(X)
        X = X.reshape(-1, 1)
        model1 = KMedoids(n_clusters=1, random_state=0).fit(X)  # n_clusters 簇的个数
        cluster_labels = model1.predict(X)
        clusters, counts = np.unique(cluster_labels[cluster_labels >= 0], return_counts=True)
        centroids = np.array(model1.cluster_centers_)
        centroids2.append(centroids)
    #print(len(centroids1))
    #print("For centroids", centroids1)
    #print(centroids1[0])

    centroids1 = np.array(centroids1)
    centroids2 = np.array(centroids2)
    centroids1 = centroids1.reshape((centroids1.shape[0], 1))
    centroids2 = centroids2.reshape((centroids2.shape[0], 1))
    return centroids1, centroids2

def sliding_window(train, sw_width=30, n_out=1):
    X,y=[],[]
    for i in range(len(train)):
            # 找到最后一个元素的索引，因为for循环中i从1开始，切片索引从0开始，切片区间前闭后开，所以不用减去1；
            end_index = i + sw_width
            # 找到需要预测指定时间步长的最后一个元素的索引；
            out_end_index = end_index + n_out
            # 如果最后一个期望输出最后一个元素的索引大于序列中最后一个元素的索引则丢弃该样本；
            # 这里len(self.sequence)没有减去1的原因是：保证最后一个元素的索引恰好等于序列数据索引时，能够截取到样本；
            if out_end_index > len(train) :
                break

            # 实现以滑动步长为1（因为是for循环），窗口宽度为self.sw_width的滑动步长取值；
            seq_x, seq_y = train[i:end_index], train[end_index:out_end_index]
            X.append(seq_x)
            y.append(seq_y)
    #X=X.reshape((train.shape[0] * train.shape[1], train.shape[2]))
    #y=y.reshape((train.shape[0] * train.shape[1], train.shape[2]))


    return np.array(X), np.array(y)


def tiaocang(train_x, train_y, test, test1,test_x, test_y):
    train_x=train_x
    train_y=train_y
    test=test
    test1=test1
    bestmes = 10000000
    bestlearning_rate = 0
    bestn_estimators = 0
    bestgamma = 0
    print("11111111111111111222222")
    print(len(test))
    print(test.shape)
    for i in np.arange(0.8,0.85,0.05):
        for j in range(900,1000,50):
            for k in np.arange(9,11,1):
                model = xgb.XGBRegressor(max_depth=k, learning_rate=i, n_estimators=j, randam_state=42)
                model.fit(train_x, train_y)
                #test = test.reshape(1, len(test))

                # test_predict = model.predict(test)
                predict = []
                out = 15
                t1 = 30
                t = 0

                for _a in range(test_x.shape[0]):
                    test = test_x[_a:_a + 1, :]
                    # print(test)
                    test = test.reshape(1, t1)
                    for _ in range(out):
                        test_predict = model.predict(test)
                        predict.append(test_predict)
                        test = test.reshape(t1, 1)
                        for t in range(t1):
                            if t < t1 - 1:
                                # print(test[t])
                                test[t] = test[t + 1]
                            else:
                                test[t] = test_predict
                        test = test.reshape(1, len(test))

                predict = np.array(predict)
                #print("2222222222222222222")
                #print(predict.shape)
                aa = int(predict.shape[0] / out)
                predict = predict.reshape(aa, out)
                a = predict[:1, :]
                # a = a.values
                a = a.reshape(a.shape[1], a.shape[0] * 1)
                y = []
                y = predict[1:, -1:]
                for _ in range(int(out)):
                    y = np.insert(y, 0, a[_])

                for _ in range(int(out)):
                    c = y[_]
                    y[_] = y[out - 1 - _]
                    y[out - 1 - _] = c

                y = y[:-15]
                predict = y
                #print("333333333333333333333333")
                #print(predict.shape)

                msetest = mean_squared_error(test1, predict)
                #print(test1.shape)
                #print(predict)
                #print(msetest)

                if bestmes > msetest:
                    bestmes = msetest
                    bestlearning_rate = i
                    bestn_estimators = j
                    bestgamma = k
    return bestmes,bestlearning_rate,bestn_estimators,bestgamma


if __name__ == '__main__':
    data = pd.read_excel('温湿度数据卸货（1500）V2.xlsx')
    # data3 = pd.read_excel('温湿度数据卸货（1500）V2.xlsx')
    # print('111111')
    data = data.values
    test = data[:1002, 12:13]
    x = data[:1003 - 32, 0:1]
    test1 = test[30:-1]
    # data3 = data.values
    # print(data.head())
    X1 = data[:1500, 1:5]
    X2 = data[:1500, 7:11]
    # print(data[:1500, 1:5])
    data1, data2 = ronhe(X1, X2)
    sc = MinMaxScaler(feature_range=(0, 1))
    train = data1 + data2
    train = train.astype(np.float32)
    test = test.astype(np.float32)
    test1 = test1.astype(np.float32)

    train = sc.fit_transform(train)
    test = sc.transform(test)


    test_x, test_y = sliding_window(test)
    train_x, train_y = sliding_window(train)
    train_x = train_x.reshape((train_x.shape[0], train_x.shape[1] * train_x.shape[2]))
    train_y = train_y.reshape((train_y.shape[0], train_y.shape[1] * train_y.shape[2]))
    #multioutputregressor = MultiOutputRegressor(xgb.XGBRegressor(objective='reg:linear')).fit(X, y)

    mes, learning_rate, n_estimators, gamma = tiaocang(train_x, train_y, test, test1,test_x, test_y)
    model = xgb.XGBRegressor(max_depth=gamma, learning_rate=learning_rate, n_estimators=n_estimators, randam_state=42)
    model.fit(train_x, train_y)

    #test = test.reshape(1, len(test))
    #gsearch1.fit(train_x, train_y)
    #print("best_score_:", gsearch1.best_params_, gsearch1.best_score_)

    #test_predict = model.predict(test)
    predict =[]
    out = 15
    t1 = 30
    t = 0

    for i in range(test_x.shape[0]):
        test = test_x[i:i + 1, :]
        # print(test)
        test = test.reshape(1, t1)
        for _ in range(out):
            test_predict = model.predict(test)
            predict.append(test_predict)
            test = test.reshape(t1, 1)
            for t in range(t1):
                if t < t1 - 1:
                    # print(test[t])
                    test[t] = test[t + 1]
                else:
                    test[t] = test_predict
            test = test.reshape(1, len(test))

    predict = np.array(predict)
    print("2222222222222222222")
    print(predict.shape)
    aa = int(predict.shape[0]/out)
    predict = predict.reshape(aa, out)
    a = predict[:1, :]
    # a = a.values
    a = a.reshape(a.shape[1], a.shape[0] * 1)
    y = []
    y = predict[1:, -1:]
    for _ in range(int(out)):
        y = np.insert(y, 0, a[_])

    for _ in range(int(out)):
        c = y[_]
        y[_] = y[out-1-_]
        y[out-1-_] = c

    y = y[:-15]
    y = y.reshape(y.shape[0],1)
    y = sc.inverse_transform(y)
    predict = y
    print("333333333333333333333333")
    print(predict.shape)
    print(test1.shape)

    #msetest = mean_squared_error(test1, predict)
    #print(test1.shape)
    #print(predict)
    #print(msetest)
    print("the best score is",mes, learning_rate, n_estimators, gamma)

    mes = r2_score(test1, y)
    mas = mean_absolute_error(test1, y)
    rmes = mean_squared_error(test1, y) ** 0.5

    print(mes, mas, rmes)

    plt.plot(x, test1, color='red', label='Real')
    # plt.plot(x, yhat3, color='blue', label='融合曲线')
    plt.plot(x, y, color='green', label='XGBoost')
    # plt.plot(x, yhat2, color='pink', label='xgboost')
    plt.title('XGBoost Regressor')
    plt.xlabel('Time')
    plt.ylabel('Temperature')
    plt.legend(loc='lower right')
    plt.show()
