# Supplementary material for: Prediction of cold chain loading environment for agricultural products based on K-medoids-LSTM-XGBoost ensemble model
Source: PeerJ Comput Sci. 2024 Dec 23;10:e2510. doi: 10.7717/peerj-cs.2510 (PMC11784797; doi:10.7717/peerj-cs.2510)
Supplement: Supplemental Information 7 [file peerj-cs-10-2510-s007.py]

import random
import time
import matplotlib.pyplot as plt
import numpy as np
import pandas as pd
#from keras.layers.core import Dense, Dropout
#from keras.layers.recurrent import LSTM
from sklearn.metrics import mean_squared_error
from sklearn.metrics import mean_absolute_error
from tensorflow.keras.models import Sequential
from sklearn import preprocessing
from sklearn.preprocessing import MinMaxScaler
from tensorflow.keras.layers import LSTM, Dense, TimeDistributed, RepeatVector, Dropout
from sklearn_extra.cluster import KMedoids
import xgboost as xgb
from sklearn.metrics import r2_score


import matplotlib.pyplot as plt
plt.rcParams['font.sans-serif'] = ['SimHei'] #显示中文
plt.rcParams['axes.unicode_minus']=False #用来正常显示负号


# 设置中文显示
plt.rcParams['font.sans-serif'] = ['Microsoft JhengHei']
plt.rcParams['axes.unicode_minus'] = False

import random

random.seed(0)


def sliding_window(train, sw_width=30, n_out=15, in_start=0):
    '''
    该函数实现窗口宽度为7、滑动步长为1的滑动窗口截取序列数据
    '''
    # data = train.reshape((train.shape[0] * train.shape[1], train.shape[2]))  # 将以周为单位的样本展平为以天为单位的序列
    data = train
    X, y = [], []

    for _ in range(len(data)):
        in_end = in_start + sw_width
        out_end = in_end + n_out

        # 保证截取样本完整，最大元素索引不超过原序列索引，则截取数据；否则丢弃该样本
        if out_end < len(data):
            # 训练数据以滑动步长1截取
            train_seq = data[in_start:in_end, 0]
            train_seq = train_seq.reshape((len(train_seq), 1))
            X.append(train_seq)
            y.append(data[in_end:out_end, 0])
        in_start += 1

    return np.array(X), np.array(y)


def forecast(model, pred_seq, sw_width, test_x):
    # 该函数实现对输入数据的预测
    input_x = test_x
    input_x = test_x.reshape((test_x.shape[0], test_x.shape[1], 1))
    yhat = model.predict(input_x, verbose=0)
    # print(yhat)
    return yhat


def lstm_model(train, sw_width, in_start=0, verbose_set=1, epochs_num=1150, batch_size_set=int(2.36195150e+01)): #int(2.36195150e+01)
    '''
    该函数定义 Encoder-Decoder LSTM 模型
    '''
    train_x, train_y = sliding_window(train, sw_width, in_start=0)

    # n_timesteps, n_features, n_outputs = train_x.shape[1], train_x.shape[2], train_y.shape[1]
    n_timesteps, n_features, n_outputs = 30, 1, 15

    train_y = train_y.reshape((train_y.shape[0], train_y.shape[1], 1))
    print("11111111111111111")
    print(train_y.shape)
    print(train_x.shape)

    model = Sequential()
    model.add(LSTM(int(1.49415566e+02), activation='relu',
                   input_shape=(n_timesteps, n_features)))
    model.add(Dropout(round(1.13397877e-01)))

    model.add(RepeatVector(n_outputs))
    model.add(LSTM(int(1.49415566e+02), activation='relu', return_sequences=True))
    model.add(Dropout(round(1.13397877e-01)))
    model.add(TimeDistributed(Dense(100, activation='relu')))
    model.add(TimeDistributed(Dense(1)))

    model.compile(loss='mse', optimizer='adam', metrics=['accuracy'])
    print(model.summary())

    model.fit(train_x, train_y,
              epochs=epochs_num, batch_size=batch_size_set, verbose=verbose_set)
    return model

def ronhe (X1,X2):
    X1 = X1
    X2 = X2
    centroids1 = []
    centroids2 = []

    for _ in range(X1.shape[0]):
        # print(_)
        X = X1[_:_ + 1]  # .values
        # print(X)
        X = np.array(X)
        X = X.reshape(-1, 1)
        model1 = KMedoids(n_clusters=1, random_state=0).fit(X)  # n_clusters 簇的个数
        cluster_labels = model1.predict(X)
        clusters, counts = np.unique(cluster_labels[cluster_labels >= 0], return_counts=True)
        centroids = np.array(model1.cluster_centers_)
        centroids1.append(centroids)

    for _ in range(X2.shape[0]):
        # print(_)
        X = X2[_:_ + 1]  # .values
        # print(X)
        X = np.array(X)
        X = X.reshape(-1, 1)
        model1 = KMedoids(n_clusters=1, random_state=0).fit(X)  # n_clusters 簇的个数
        cluster_labels = model1.predict(X)
        clusters, counts = np.unique(cluster_labels[cluster_labels >= 0], return_counts=True)
        centroids = np.array(model1.cluster_centers_)
        centroids2.append(centroids)
    print(len(centroids1))
    print("For centroids", centroids1)
    print(centroids1[0])

    centroids1 = np.array(centroids1)
    centroids2 = np.array(centroids2)
    centroids1 = centroids1.reshape((centroids1.shape[0], 1))
    centroids2 = centroids2.reshape((centroids2.shape[0], 1))
    return  centroids1, centroids2


if __name__ == '__main__':
    random.seed(0)
    data = pd.read_excel('温湿度数据卸货（1500）V2.xlsx')
    data = data.values
    # x = data[:1500, 0:1]
    X1 = data[:1500, 1:5]
    X2 = data[:1500, 7:11]
    data1, data2 = ronhe(X1, X2)
    # print(data.head())
    sc = MinMaxScaler(feature_range=(0, 1))

    train = data1 + data2
    test = data[:1003, 12:13]
    test3 = test[30:-1]
    train = sc.fit_transform(train)
    test = sc.transform(test)
    X_train, y_train = sliding_window(train, sw_width=30, in_start=0)
    X_test, y_test = sliding_window(test, sw_width=30, in_start=0)
    # y_test1 = data1[1080:1500 - 1, 0:1]

    y_test1 = test[30:-1]
    x = data[:1004 - 32, 0:1]

    sw_width = 30
    in_start = 0

    epochs_num = 30
    batch_size_set = 8
    verbose_set = 1
    pred_seq = 15
    test_x, test_y = sliding_window(test, sw_width, in_start=0)
    # test_x = test_x.reshape((test_x.shape[0], test_x.shape[1], 1))
    model = lstm_model(train, sw_width, in_start, verbose_set=0, epochs_num=25,batch_size_set=int(2.36195150e+01))
    yhat1 = forecast(model, pred_seq, sw_width, test_x)
    yhat1 = yhat1.reshape((yhat1.shape[0], yhat1.shape[1] * 1))
    print(yhat1)
    a = yhat1[:1, :]  # 选取预测第一行
    # a = a.values
    a = a.reshape(a.shape[1], a.shape[0] * 1)  # 转换，让其变成单行单列
    print(a.shape)
    # a = a.reshape()
    y = []

    y = yhat1[1:, -1:]  # 选取第一行以外的行，再选取其的最后一列，作为预测答案
    for _ in range(pred_seq):
        y = np.insert(y, 0, a[_])  # 从第0个开始的插入a[_]里的数据,到y里面

    for _ in range(int(pred_seq/2)):
        c = y[_]
        y[_] = y[pred_seq - 1 - _]
        y[pred_seq - 1 - _] = c

    y = y.reshape(y.shape[0], 1)
    y = sc.inverse_transform(y)

    mes=r2_score(test3,y)
    mas=mean_absolute_error(test3,y)
    rmes=mean_squared_error(test3,y)**0.5

    print(mes,mas,rmes)

    # 画图
    plt.figure(figsize=(10, 6))  # 定义图的大小
    #plt.xlim(-100, 1599)
    plt.ylim(-30, 50)

    plt.xticks(fontsize=15)
    plt.yticks(fontsize=15)
    plt.plot(x, test3, color='red', label='Real')
    # plt.plot(x, yhat3, color='blue', label='融合曲线')
    plt.plot(x, y, color='green', label='LSTM')
    # plt.plot(x, yhat2, color='pink', label='xgboost')
    plt.title('LSTM Regressor',fontdict={'weight':'normal','size': 18})
    plt.xlabel('Time(Min)', fontdict={'weight': 'normal', 'size': 15})
    plt.ylabel('Temperature(°Celsius)', fontdict={'weight': 'normal', 'size': 15})

    plt.rcParams.update({'font.size': 15})
    plt.legend(loc='lower left')
    plt.show()

    # b.append(a[_])
    # print(b)

    # b = b.tolist()
    """
    b = np.array(b)
    b = b.reshape(1, 3)
    print(list(np.concatenate(b.reshape((-1, 1), order="F"))))
    b = list(np.concatenate(b.reshape((-1, 1), order="F")))

    print(b)
    y.append(b)
    y.append(yhat1[1:, -1:])
    print(yhat1[1:, -1:].shape)
    print(y)
    print(y.shape)

    print(y)
    """
