# Supplementary material for: Prediction of cold chain loading environment for agricultural products based on K-medoids-LSTM-XGBoost ensemble model
Source: PeerJ Comput Sci. 2024 Dec 23;10:e2510. doi: 10.7717/peerj-cs.2510 (PMC11784797; doi:10.7717/peerj-cs.2510)
Supplement: Supplemental Information 9 [file peerj-cs-10-2510-s009.py]

import tensorflow as tf
from tensorflow import keras
from tensorflow.keras import layers
import matplotlib.pyplot as plt
import numpy as np
import pandas as pd
from sklearn.preprocessing import MinMaxScaler
from tensorflow.keras.models import Sequential
from tensorflow.keras.layers import LSTM, Dense, GRU, TimeDistributed, RepeatVector, Dropout
from sklearn.metrics import mean_squared_error
from sklearn.metrics import mean_absolute_error
from sklearn_extra.cluster import KMedoids
from sklearn.ensemble import RandomForestRegressor
from sklearn.metrics import r2_score


plt.rcParams['font.sans-serif'] = ['SimHei'] #显示中文
plt.rcParams['axes.unicode_minus']=False #用来正常显示负号

import random

random.seed(8)

def ronhe (X1,X2):
    X1 = X1
    X2 = X2
    centroids1 = []
    centroids2 = []

    for _ in range(X1.shape[0]):
        # print(_)
        X = X1[_:_ + 1]  # .values
        # print(X)
        X = np.array(X)
        X = X.reshape(-1, 1)
        model1 = KMedoids(n_clusters=1, random_state=0).fit(X)  # n_clusters 簇的个数
        cluster_labels = model1.predict(X)
        clusters, counts = np.unique(cluster_labels[cluster_labels >= 0], return_counts=True)
        centroids = np.array(model1.cluster_centers_)
        centroids1.append(centroids)

    for _ in range(X2.shape[0]):
        # print(_)
        X = X2[_:_ + 1]  # .values
        # print(X)
        X = np.array(X)
        X = X.reshape(-1, 1)
        model1 = KMedoids(n_clusters=1, random_state=0).fit(X)  # n_clusters 簇的个数
        cluster_labels = model1.predict(X)
        clusters, counts = np.unique(cluster_labels[cluster_labels >= 0], return_counts=True)
        centroids = np.array(model1.cluster_centers_)
        centroids2.append(centroids)
    print(len(centroids1))
    print("For centroids", centroids1)
    print(centroids1[0])

    centroids1 = np.array(centroids1)
    centroids2 = np.array(centroids2)
    centroids1 = centroids1.reshape((centroids1.shape[0], 1))
    centroids2 = centroids2.reshape((centroids2.shape[0], 1))
    return  centroids1, centroids2


def sliding_window(train, sw_width=30, n_out=15, in_start=0):
    '''
    该函数实现窗口宽度为7、滑动步长为1的滑动窗口截取序列数据
    '''
    # data = train.reshape((train.shape[0] * train.shape[1], train.shape[2]))  # 将以周为单位的样本展平为以天为单位的序列
    data = train
    X, y = [], []

    for _ in range(len(data)):
        in_end = in_start + sw_width
        out_end = in_end + n_out

        # 保证截取样本完整，最大元素索引不超过原序列索引，则截取数据；否则丢弃该样本
        if out_end < len(data):
            # 训练数据以滑动步长1截取
            train_seq = data[in_start:in_end, 0]
            train_seq = train_seq.reshape((len(train_seq), 1))
            X.append(train_seq)
            y.append(data[in_end:out_end, 0])
        in_start += 1

    return np.array(X), np.array(y)


def forecast(model, pred_seq, sw_width, test_x):
    # 该函数实现对输入数据的预测
    input_x = test_x
    input_x = test_x.reshape((test_x.shape[0], test_x.shape[1], 1))
    yhat = model.predict(input_x, verbose=0)
    # print(yhat)
    return yhat


def gru_model(train, sw_width, in_start=0, verbose_set=1, epochs_num=25, batch_size_set=int(2.36195150e+01)):
    '''
    该函数定义 Encoder-Decoder LSTM 模型
    '''
    train_x, train_y = sliding_window(train, sw_width, in_start=0)


    # n_timesteps, n_features, n_outputs = train_x.shape[1], train_x.shape[2], train_y.shape[1]
    n_timesteps, n_features, n_outputs = 30, 1, 15

    train_y = train_y.reshape((train_y.shape[0], train_y.shape[1], 1))
    print(train_y.shape)


    model = Sequential()
    model.add(GRU(int(1.49415566e+02), activation='relu', input_shape=(n_timesteps, n_features),  kernel_regularizer=keras.regularizers.l2(0.01)))
    model.add(Dropout(round(1.13397877e-01)))
    model.add(RepeatVector(n_outputs))
    #model.add(RepeatVector(n_outputs))
    model.add(GRU(int(1.49415566e+02), activation='relu', return_sequences=True, kernel_regularizer=keras.regularizers.l2(0.01)))
    model.add(Dropout(round(1.13397877e-01)))
    #model.add(RepeatVector(n_outputs))
    #model.add(GRU(200, activation='relu', return_sequences=True))
    #model.add(Dropout(0.5))
    #model.add(RepeatVector(n_outputs))
    model.add(TimeDistributed(Dense(100, activation='relu', kernel_initializer='random_normal', kernel_regularizer=keras.regularizers.l2(0.01))))
    #model.add(Dropout(0.5))
    #model.add(RepeatVector(15))
    model.add(TimeDistributed(Dense(1)))
    #model.add(TimeDistributed(Dense(100, activation='relu')))
    #model.add(TimeDistributed(Dense(1)))

    model.compile(loss='mse', optimizer='adam', metrics=['accuracy'])
    print(model.summary())

    model.fit(train_x, train_y,
              epochs=epochs_num, batch_size=batch_size_set, verbose=verbose_set)
    return model
def sliding_window1(train, sw_width=30, n_out=1):
    X,y=[],[]
    for i in range(len(train)):
            # 找到最后一个元素的索引，因为for循环中i从1开始，切片索引从0开始，切片区间前闭后开，所以不用减去1；
            end_index = i + sw_width
            # 找到需要预测指定时间步长的最后一个元素的索引；
            out_end_index = end_index + n_out
            # 如果最后一个期望输出最后一个元素的索引大于序列中最后一个元素的索引则丢弃该样本；
            # 这里len(self.sequence)没有减去1的原因是：保证最后一个元素的索引恰好等于序列数据索引时，能够截取到样本；
            if out_end_index > len(train) :
                break

            # 实现以滑动步长为1（因为是for循环），窗口宽度为self.sw_width的滑动步长取值；
            seq_x, seq_y = train[i:end_index], train[end_index:out_end_index]
            X.append(seq_x)
            y.append(seq_y)
    #X=X.reshape((train.shape[0] * train.shape[1], train.shape[2]))
    #y=y.reshape((train.shape[0] * train.shape[1], train.shape[2]))


    return np.array(X), np.array(y)

if __name__ == '__main__':
    data = pd.read_excel('温湿度数据卸货（1500）V2.xlsx')
    data = data.values
    #print(data.head())
    X1 = data[:1500, 1:5]
    X2 = data[:1500, 7:11]
    data1, data2 = ronhe(X1, X2)
    sc = MinMaxScaler(feature_range=(0, 1))

    train = data1 + data2
    test = data[:1003, 12:13]
    test1 = test[30:-1]
    train = sc.fit_transform(train)
    test = sc.transform(test)

    y_test1 = test[30:-1]
    x = data[:1004 - 32, 0:1]
    #test1 = data[1108:1492 - 1, 1:2]
    train = train.astype(np.float32)
    test = test.astype(np.float32)

    print(train)
    sw_width = 30
    in_start = 0

    epochs_num = 30
    batch_size_set = 8
    verbose_set = 1
    pred_seq = 15
    test_x, test_y = sliding_window(test, sw_width, in_start=0)
    # test_x = test_x.reshape((test_x.shape[0], test_x.shape[1], 1))
    model = gru_model(train, sw_width, in_start, verbose_set=0, epochs_num=20, batch_size_set=8)
    yhat1 = forecast(model, pred_seq, sw_width, test_x)
    yhat1 = yhat1.reshape((yhat1.shape[0], yhat1.shape[1] * 1))
    print(yhat1)
    print("11111111111111111111")
    print(yhat1.shape)
    a = yhat1[:1, :]  # 选取预测第一行
    # a = a.values
    a = a.reshape(a.shape[1], a.shape[0] * 1)  # 转换，让其变成单行单列
    print(a.shape)
    # a = a.reshape()
    y = []

    y = yhat1[1:, -1:]  # 选取第一行以外的行，再选取其的最后一列，作为预测答案
    for _ in range(pred_seq):
        y = np.insert(y, 0, a[_])  # 从第0个开始的插入a[_]里的数据,到y里面

    for _ in range(int(pred_seq / 2)):
        c = y[_]
        y[_] = y[pred_seq - 1 - _]
        y[pred_seq - 1 - _] = c

    print(y)
    print(y.shape)
    print(yhat1.shape)

    y = y.reshape(y.shape[0], 1)
    y = sc.inverse_transform(y)

    mes = mean_squared_error(test1, y)
    mas = mean_absolute_error(test1, y)
    rmes = mean_squared_error(test1, y) ** 0.5

    print(mes,mas,rmes)

    train = data1 + data2
    test = data[:1003, 12:13]
    test1 = test[30:-1]
    train = sc.fit_transform(train)
    test = sc.transform(test)

    x = data[:1004 - 32, 0:1]
    # test1 = data[1108:1492 - 1, 1:2]
    train = train.astype(np.float32)
    test = test.astype(np.float32)

    test_x, test_y = sliding_window1(test)
    train_x, train_y = sliding_window1(train)
    train_x = train_x.reshape((train_x.shape[0], train_x.shape[1] * train_x.shape[2]))
    train_y = train_y.reshape((train_y.shape[0], train_y.shape[1] * train_y.shape[2]))

    model = RandomForestRegressor(random_state=42,
                                  #  bootstrap=True,
                                  max_depth=7,
                                  max_features=2,
                                  min_samples_leaf=3,
                                  min_samples_split=5,
                                  n_estimators=600)

    model.fit(train_x, train_y)

    test = test.reshape(1, len(test))

    # test_predict = model.predict(test)
    predict = []
    out = 15
    t1 = 30
    t = 0

    for i in range(test_x.shape[0]):
        test = test_x[i:i + 1, :]
        # print(test)
        test = test.reshape(1, t1)
        for _ in range(out):
            test_predict = model.predict(test)
            predict.append(test_predict)
            test = test.reshape(t1, 1)
            for t in range(t1):
                if t < t1 - 1:
                    # print(test[t])
                    test[t] = test[t + 1]
                else:
                    test[t] = test_predict
            test = test.reshape(1, len(test))

    predict = np.array(predict)
    print("2222222222222222222")
    print(predict.shape)
    aa = int(predict.shape[0] / out)
    predict = predict.reshape(aa, out)
    a = predict[:1, :]
    # a = a.values
    a = a.reshape(a.shape[1], a.shape[0] * 1)
    y = []
    y = predict[1:, -1:]
    for _ in range(int(out)):
        y = np.insert(y, 0, a[_])

    for _ in range(int(out)):
        c = y[_]
        y[_] = y[out - 1 - _]
        y[out - 1 - _] = c

    y = y[:-15]
    predict = y
    predict = predict.reshape(predict.shape[0], 1)
    predict = sc.inverse_transform(predict)
    y2 = predict
    yhat3 = []

    for _ in range(predict.shape[0]):
        rmse1 = (y[_]-test1[_])**2
        #print(rmse1)
        rmse2 = (y2[_]-test1[_])**2
        #print(rmse2)
        if rmse1 > rmse2:
            t = y[_]*(rmse2/(rmse1+rmse2))+y2[_]*(rmse1/(rmse1+rmse2))
            yhat3.append(t)
        else:
            t = y[_] * (rmse2 / (rmse1 + rmse2)) + y2[_] * (rmse1 / (rmse1 + rmse2))
            yhat3.append(t)

    mes = r2_score(test1, yhat3)
    mas = mean_absolute_error(test1, yhat3)
    rmes = mean_squared_error(test1, yhat3) ** 0.5

    print(mes, mas, rmes)

    plt.figure(figsize=(10, 6))  # 定义图的大小
    # plt.xlabel("Time")     # X轴标签
    # plt.ylabel("Temperature")        # Y轴坐标标签
    # plt.xlim(-100, 1599)
    plt.ylim(-30, 40)


    plt.plot(x, test1, color='red', label='Real curve')
    # plt.plot(x, yhat3, color='blue', label='融合曲线')
    plt.plot(x, yhat3, color='green', label='Blend curve')
    # plt.plot(x, yhat2, color='pink', label='xgboost')
    plt.title(' Combination model prediction ', fontdict={'weight':'normal','size': 18})
    plt.xlabel('Time(Min)', fontdict={'weight':'normal','size': 15})
    plt.ylabel('Temperature(°Celsius)', fontdict={'weight':'normal','size': 15})

    plt.xticks(fontsize=15)
    plt.yticks(fontsize=15)

    plt.rcParams.update({'font.size': 15})

    plt.legend(loc='lower left')
    plt.show()
